# Supplementary material for: Circulating MicroRNA Biomarkers for Lung Cancer Detection in East Asian Populations
Source: Cancers (Basel). 2019 Mar 23;11(3):415. doi: 10.3390/cancers11030415 (PMC6468694; doi:10.3390/cancers11030415)
Supplement: Supplementary file 1 [file cancers-11-00415-s001.zip]

Archive with 2 entries (2 files):
- cancers-462334-suppl-layout.docx
- Supplemental Tables.xlsx
