# Supplementary material for: Circulating MicroRNA Biomarkers for Lung Cancer Detection in East Asian Populations
Source: Cancers (Basel). 2019 Mar 23;11(3):415. doi: 10.3390/cancers11030415 (PMC6468694; doi:10.3390/cancers11030415)
Supplement: Supplementary file 1 [file cancers-11-00415-s001.zip › Supplemental Tables.xlsx]

## Sheet: Table S1
Table S1: Summary of studies reporting significant associations of miRNAs with lung cancer in East Asian populations
miRNA	Ref.																																														Number of studies
	1	2	3	4	5	6	7	8	9	10	11	12	13	14	15	16	17	18	19	20	21	22	23	24	25	26	27	28	29	30	31	32	33	34	35	36	37	38	39	40	41	42	43	44	45	46
miR-21			○↑			○↑		○↑						○↓					△↑						△↑	○↑												△↑		○↑		△↑	△↑		△↑	△↑	13
miR-145								○↑																				△↑										△↑		○↓				○↑			5
miR-20a							○↑	○↑															○↓															△↑						○↑			5
miR-24														○↑				○																									△↑	○↑			4
miR-223								○↑					○↑																									△↑						○↑			4
miR-155																																						△↑	△↑	○↑							3
miR-25																													○↓	○↑														○↑			3
miR-152																										○↓							△↓											○↑			3
miR-125a-5p																												△↑	○↓					△↓													3
miR-126												△↓			△↓														○↓																		3
miR-221						○↑							△↑																															○↑			3
miR-93			○↑				○↑											○																													3
miR-210															△↑																										△↑						2
miR-486																		○													△↑																2
miR-425																○↑		○																													2
miR-19b						○↑												○																													2
miR-22												△↑						○																													2
let-7e														○↓																				△↓													2
miR-146a													○↑															△↑																			2
miR-222													○↑																															○↑			2
miR-31										△↑																	△↑																				2
miR-106a-5p			○↑				○↑																																								2
miR-182															△↑																																1
miR-660																								○↑																							1
miR-652																								○↑																							1
miR-584						○↑																																									1
miR409-3p						○↑																																									1
miR-103													△↑																																		1
miR-17																							△↓																								1
miR-15b																							○↑																								1
miR-30c																		○																													1
miR-92a-2-5p									△↑																																						1
miR-92a																							△↓																								1
miR-148a																										○↓																					1
miR-205																																											△↑				1
miR-28-3p																							△↑																								1
miR-320																																												○↑			1
miR-451																		○																													1
let-7c																																	△↓														1
miR-142-5p																		○																													1
miR-148b																										○↓																					1
miR-16																							○↓																								1
miR-183															△↑																																1
miR-199a-5p																																												○↑			1
miR-29c																																			△↑												1
miR-34b																		○																													1
miR-429																																			△↓												1
let-7b														○↑																																	1
let-7i-3p																																					△↓										1
miR-1244																	△↑																														1
miR-1254																					△↓																										1
miR-126-5p																		○																													1
miR-1274a																		○																													1
miR-1285																						○↓																									1
miR-1290																		○																													1
miR-194																								△↑																							1
miR-151													△↑																																		1
miR-150																															○↑																1
miR-154-5p																																					△↓										1
miR-185																		○																													1
miR-193a-3p																														○↑																	1
miR-19a																							△↓																								1
miR-195																				△↓																											1
miR-204																																△↓															1
miR-20b																		○																													1
miR-214																														○↑																	1
miR-30d																																											△↑				1
miR-324-3p																						○↑																									1
miR-339-3p																○↑																															1
miR-483-5p																														○↑																	1
miR-485-5p																					△↓																										1
miR-486-3p																		○																													1
miR-499																																				△↓											1
miR-532																○↓																															1
miR-574-5p																					△↓																										1
miR-628-3p																○↑																															1
miR-628-5p																		○																													1
miR-636																		○																													1
miR-645																		○																													1
miR-7																														○↑																	1
miR-93-3p																		○																													1
miR-10a-5p					△↑																																										1
miR-141	△↑																																														1
miR-181a-5p			○↑																																												1
miR-196a-5p					△↑																																										1
miR-342-3p				△↓																																											1
miR-770-5p		△↓																																													1
miR-98											△↓																																				1
○ represents miRNAs which are part of a panel; △ represents miRNAs which have only been analyzed individually and not as a part of a miRNA panel; ↑ represents up-regulation; ↓ represents down-regulation.

## Sheet: Table S2
Table S2: Diagnostic performance of miRNAs and miRNA panels according to lung cancer stage in East Asian populations
Study	Country	Cases vs. Controls			Specimen	miRNA	SEN	SPE	AUC	Histology	Stage
		Number	Age(y)	Male (%)
LV, 2017 [13]	China	120/120	59,9/59,4	52/51	serum	miR-146a, miR-222, miR-223	84	91	0.95	ADC	I-IV
		72/120	NA/59,4	NA/51			/	/	0.94		I
		31/120	NA/59,4	NA/51			/	/	0.97		II
		10/120	NA/59,4	NA/51			/	/	0.95		III
Wang, 2016 [16]	China	54/15	60/51	/	serum	miR-1244	82	80	0.83	NSCLC	I-IV
		26/15	NA/51	/		miR-1244	54	100	0,80	NSCLC	I-II
		17/15	NA/51	/		miR-1244	82	87	0.88	NSCLC	III-IV
Sun, 2016 [19]	China	50/60	67/62	76/78	serum	miR-21	/	/	0.87	NSCLC	I-IV
		22/60	NA/62	NA/78		miR-21	/	/	0.88	NSCLC	I-II
Wang, 2015 [29]	China	142/111	61/60	61/52	serum	miR-25, miR-125a-5p, miR-126	88	83	0.93	NSCLC	IA-IV
		94/111	NA/60	NA/52		miR-25, miR-125a-5p, miR-126	88	88	0.94	NSCLC	IA-IIB
Zhu, 2014 [35]	China	70/48	59/NA	80/NA	serum	miR-29c	66	74	0.68	NSCLC	I-IV
						miR-429	54	81	0.71
		36/48	/	/		miR-29c	50	96	0.73	NSCLC	I
						miR-429	94	42	0.72
Geng, 2014 [38]	China	126/60	/	69/60	plasma	miR-20a	83	81	0.89	NSCLC	I-II
						miR-223	87	86	0.94
						miR-21	67	68	0.77
						miR-155	86	84	0.92
						miR-145	70	68	0.77
		54/60	/	/		miR-20a	77	76	0.84	NSCLC	I
						miR-223	72	70	0.86
						miR-21	67	67	0.69
						miR-155	80	80	0.91
						miR-145	59	57	0.62
		72/60	/	/		miR-20a	98	98	0.99	NSCLC	II
						miR-223	97	97	0.98
						miR-21	87	88	0.96
						miR-155	94	95	0.97
						miR-145	91	90	0.96
Tang, 2013 [40]	China	34/32	65/66	65/81	plasma	miR-21, miR-145	74	81	0.85	NSCLC	I-III
						miR-21, miR-155	56	66	0.73
						miR-145, miR-155	79	78	0.83
						miR-21, miR-145, miR-155	77	81	0.87
		21/60	NA/66	NA/77		miR-21, miR-145, miR-155	68	78	/	NSCLC	I
		16/60	NA/66	NA/77		miR-21, miR-145, miR-155	77	78	/	NSCLC	II
		25/60	NA/66	NA/77		miR-21, miR-145, miR-155	69	78	/	NSCLC	III
Le, 2012 [43]	China	82/50	59/NA	56/NA	serum	miR-21	46	92	0.69	NSCLC	I-IV
						miR-205	85	72	0.78
						miR-30d	76	80	0.74
						miR-24	76	64	0.83
		45/50	/	/		miR-21	48	88	0,70	NSCLC	I
						miR-205	100	64	0.81
						miR-30d	83	64	0.76
						miR-24	83	80	0.86
SENs, SPEs and AUCs in bold fonts represent results from validation set (non-bold fonts represent results without validation).
Abbreviations: SEN: sensitivity; SPE: specificity; AUC: area under the curve; LC: lung cancer; NSCLC: non-small cell lung cancer; ADC: adenocarcinoma; SCC: squamous cell carcinoma; NA: not available.

## Sheet: Table S3
Table S3: MiRNAs for which opposite directions of dysregulation were reported in lung cancer blood samples
miRNA	Ref.	First Author, Year	Country	Number	histology	stage	specimen	Centrifugation	Extraction	Normalization
miR-145 ↑	8	Zhang, 2017	China	129/83	NSCLC	I-II	plasma	1200rpm for 10min, 12000rpm for 10min	mirVana PARIS Kit	cel-miR-39
miR-145 ↑	28	Wang, 2015	China	70/70	NSCLC	NA	serum	3500g for 5min	miRNA isolation Kit	cel-miR-39
miR-145 ↑	38	Geng, 2014	China	25/25	NSCLC	I-II	plasma	2000g for 10min	/	miR-16
miR-145 ↑	44	Chen, 2012	China	200/110	NSCLC	I-IV	serum	800g for 10min, 10000g for 15min	TRIzol LS Reagent	serum volume
miR-145 ↓	40	Tang, 2013	China	62/60	NSCLC	I-III	plasma	1300g for 10min	/	U6 snRNA
miR-25 ↑	30	Wang, 2015	China	63/63	NSCLC	I-IV	serum	1500gfor 10min	TRIzol Reagent	let-7d/g/i trio
miR-25 ↑	44	Chen, 2012	China	200/110	NSCLC	I-IV	serum	800g for 10min, 10000g for 15min	TRIzol LS Reagent	serum volume
miR-25 ↓	29	Wang, 2015	China	142/111	NSCLC	IA-IIB	serum	3000rpm for 15min	mirVana miRNA Isolation Kit	cel-miR-39
miR-152 ↑	44	Chen, 2012	China	200/110	NSCLC	I-IV	serum	800g for 10min, 10000g for 15min	TRIzol LS Reagent	serum volume
miR-152 ↓	26	Yang, 2015	China	152/300	NSCLC	I-IV	serum	3000rpm for 10min, 12000rpm for 5min	mirVana PARIS Kit	U6 snRNA
miR-152 ↓	33	Dou, 2015	China	120/360	NSCLC	I-IV	plasma	NA	TRI Reagent	U6 snRNA
miR-20a ↑	7	Zhang, 2017	China	100/100	SCC	I-III	serum	1500rpm for 10 min, 12000rpm for 2 min	mirVana PARIS Kit	cel-miR-39
miR-20a ↑	8	Zhang, 2017	China	129/83	NSCLC	I-II	plasma	1200rpm for 10min, 12000rpm for 10min	mirVana PARIS Kit	cel-miR-39
miR-20a ↑	38	Geng, 2014	China	25/25	NSCLC	I-II	plasma	2000g for 10min	/	miR-16
miR-20a ↑	44	Chen, 2012	China	200/110	NSCLC	I-IV	serum	800g for 10min, 10000g for 15min	TRIzol LS Reagent	serum volume
miR-20a ↓	23	Fan, 2016	China	70/54	NSCLC	I-IIIB	serum	3000rpm for 15min	miRNeasy kit	a series of synthetic miRNA oligonucleotides
miR-125a-5p ↑	28	Wang, 2015	China	70/70	NSCLC	NA	serum	3500g for 5min	miRNA isolation Kit	cel-miR-39
miR-125a-5p ↓	29	Wang, 2015	China	142/111	NSCLC	IA-IIB	serum	3000rpm for 15min	mirVana miRNA Isolation Kit	cel-miR-39
miR-125a-5p ↓	34	Zhu, 2014	China	36/44	NSCLC	I	serum	NA	TRIzol	U6 snRNA, U48 snRNA
miR-21 ↑	3	Shan, 2018	China	100/100	SCC	I-III	plasma	NA	mirVana PARIS Kit	cel-miR-39
miR-21 ↑	6	Zhou, 2017	China	108/94	ADC	I-IV	plasma	350g for 10min, 20000g for 10min	mirVana PARIS Kit	cel-miR-39
miR-21 ↑	8	Zhang, 2017	China	129/83	NSCLC	I-II	plasma	1200rpm for 10min, 12000rpm for 10min	mirVana PARIS Kit	cel-miR-39
miR-21 ↑	19	Sun, 2016	China	50/60	NSCLC	I-IV	serum	NA	RNA extraction kit	miR16
miR-21 ↑	25	Zhao, 2015	China	80/60	NSCLC	/	serum	NA	Trizol method	U6 snRNA
miR-21 ↑	26	Yang, 2015	China	152/300	NSCLC	I-IV	serum	3000rpm for 10min, 12000rpm for 5min	mirVana PARIS Kit	U6 snRNA
miR-21 ↑	38	Geng, 2014	China	126/60	NSCLC	I-II	plasma	2000g for 10min	NA	miR-16
miR-21 ↑	40	Tang, 2013	China	34/32	NSCLC	I-III	plasma	1300g for 10min	NA	U6 snRNA
miR-21 ↑	42	Wang, 2012	China	31/39	Any LC	I-IV	serum	3000rpm for 10min	TRIzol LS Reagent	miR-16
miR-21 ↑	43	Le, 2012	China	82/50	NSCLC	I-IV	serum	10000g for 15min	mirVana PARIS Kit	miR-16
miR-21 ↑	45	Wei, 2011	China	77/36	NSCLC	I-IV	plasma	2000g for 10min	mirVana PARIS Kit	miR-16
miR-21 ↑	46	Wei, 2011	China	63/30	NSCLC	I-IV	plasma	1200g for 10min	mirVana PARIS Kit	miR­16
miR-21 ↓	14	Jin, 2017	China	47/13	NSCLC	I	exosome	12000g for 30min, 110000g for 2h, exosome isolation [12000g, 110000g for 2h]	mirVana miRNA Isolation Kit	cel-miR-39
↑ represents up-regulation; ↓ represents down-regulation; bold fonts represent results from validation set (non-bold fonts represent results without validation).

## Sheet: Table S4
Table S4: East Asian studies versus Western studies of miRNAs for lung cancer detection
Study	Country	Number	Age(y)	Male(%)	Specimen	Histology	Stage	miRNA	SEN	SPE	AUC
		Case vs. Control
Zhu, 2016 [15]	China	112/40	58,5/57,9	53,6/55,0	serum	NSCLC	0-IIIB	miR-126	60.7	92.5	0.793
Wang, 2015 [29]	China	94/111	NA/59,8	NA/52,3	serum	NSCLC	IA-IIB	miR-126	83.3	62.5	0.786
Shang, 2017 [12]	China	127/112	54,9/44,3	65/56	serum	NSCLC	I-IV	miR-126	82.68	96.40	0.874
Shen, 2011 [61]	USA	58/29	67,8/66	65,5/65,5	plasma	NSCLC	I-IV	miR-126	68.97	82.76	0.76
Yang, 2015 [26]	China	152/300	NA	64,5/68,7	serum	NSCLC	I-IV	miR-152	75	77	0.82
Dou, 2015 [33]	China	120/360	63,2/NA	60,0/NA	plasma	NSCLC	I-IV	miR-152	86	81.3	0.845
Chen, 2016 [52]	USA	55/53	67,42/60,06	56,4/45,3	plasma	NSCLC	I-II	miR-152	NA	NA	0.701
Geng, 2014 [38]	China	126/60	NA	69,0/60,0	plasma	NSCLC	I-II	miR-155	86	84	0.92
Geng, 2014 [38]	China	45/60	NA	NA	plasma	ADC	I-II	miR-155	87	87	0.93
Geng, 2014 [38]	China	64/60	NA	NA	plasma	SCC	I-II	miR-155	92	90	0.96
Gao, 2014 [39]	China	36/32	55,1/52,5	30,6/31,3	serum	ADC	I-IV	miR-155	72.2	68.7	0.761
Tang, 2013 [40]	China	34/32	65,2/66,4	64,7/81,2	plasma	NSCLC	I-III	miR-155	67.6	65.6	0.74
Roth, 2011 [62]	Germany	35/28	55/42	65,7/NA	serum	Any LC	I-IV	miR-155	NA	NA	0.858
Zhu, 2016 [15]	China	112/40	58,5/57,9	53,6/55,0	serum	NSCLC	0-IIIB	miR-182	63.4	80	0.734
Shen, 2011 [61]	USA	58/29	67,8/66	65,5/65,5	plasma	NSCLC	I-IV	miR-182	51.72	75.86	0.662
Zhu, 2016 [15]	China	112/40	58,5/57,9	53,6/55,0	serum	NSCLC	0-IIIB	miR-183	41.1	82.5	0.626
Zaporozhchenko, 2016 [49]	Russia	75/50	65,0/51,2	89,3/84,0	serum	Any LC	IIA-IV	miR-183	78.9	71.4	0.822
Zaporozhchenko, 2016 [49]	Russia	53/50	NA/51,2	NA/84,0	serum	SCC	IIA-IV	miR-183	100	42.9	0.758
Zaporozhchenko, 2016 [49]	Russia	18/50	NA/51,2	NA/84,0	serum	ADC	IIA-IV	miR-183	100	81	0.924
Wang, 2015 [30]	China	63/63	61,9/59,7	77,8/58,7	serum	NSCLC	I-IV	miR-193a-3p	NA	NA	0.805
Wang, 2015 [30]	USA	108/48	67,2/58,5	48,1/41,7	serum	NSCLC	I-IV	miR-193a-3p	NA	NA	0.855
Zhou, 2017 [6]	China	108/94	NA/NA	43/46	plasma	ADC	I-IV	miR-19b	NA	NA	0.62
Zaporozhchenko, 2016 [49]	Russia	75/50	65,0/51,2	89,3/84,0	serum	Any LC	IIA-IV	miR-19b	68.9	93	0.806
Zaporozhchenko, 2016 [49]	Russia	53/50	NA/51,2	NA/84,0	serum	SCC	IIA-IV	miR-19b	75	90.7	0.829
Zaporozhchenko, 2016 [49]	Russia	18/50	NA/51,2	NA/84,0	serum	ADC	IIA-IV	miR-19b	57.9	93	0.774
Le, 2012 [43]	China	82/50	59/NA	56,1/NA	serum	NSCLC	I-IV	miR-205	85.4	72	0.782
Zaporozhchenko, 2016 [49]	Russia	53/50	/51,2	/84,0	serum	SCC	IIA-IV	miR-205	77.8	72	0.684
Halvorsen, 2016 [51]	Norway	100/58	62,6/57,6	72,0/58,6	serum	NSCLC	I-IV	miR-205	NA	NA	0.7997
Sun, 2016 [19]	China	50/60	66,9/62,4	76,0/78,3	serum	NSCLC	I-IV	miR-21	NA	NA	0.866
Zhao, 2015 [25]	China	80/60	57,61/55,4	61,3/51,7	serum	NSCLC	NA	miR-21	73.8	71.7	0.812
Yang, 2015 [26]	China	152/300	NA	64,5/68,7	serum	NSCLC	I-IV	miR-21	69	71	0.81
Geng, 2014 [38]	China	126/60	NA	69,0/60,0	plasma	NSCLC	I-II	miR-21	67	68	0.77
Geng, 2014 [38]	China	45/60	NA	NA	plasma	ADC	I-II	miR-21	60	60	0.63
Geng, 2014 [38]	China	64/60	NA	NA	plasma	SCC	I-II	miR-21	91	90	0.97
Tang, 2013 [40]	China	34/32	65,2/66,4	64,7/81,2	plasma	NSCLC	I-III	miR-21	52.9	71.9	0.709
Wang, 2012 [42]	China	31/39	61/46	71,0/23,1	serum	Any LC	I-IV	miR-21	87.1	74.4	0.88
Le, 2012 [43]	China	82/50	59/NA	56,1/NA	serum	NSCLC	I-IV	miR-21	46.3	92	0.686
Wei, 2011 [45]	China	77/36	59,6/56,4	71,4/75,0	plasma	NSCLC	I-IV	miR-21	61.04	83.33	0.729
Wei, 2011 [46]	China	63/30	61/57	71,4/66,7	plasma	NSCLC	I-IV	miR-21	76.2	70	0.775
Zhou, 2017 [6]	China	108/94	NA/NA	43/46	plasma	ADC	I-IV	miR-21	NA	NA	0.69
Zhang, 2017 [8]	China	129/83	59,6/60,2	63/58	plasma	NSCLC	I-II	miR-21	77.5	85.5	0.838
Zaporozhchenko, 2016 [49]	Russia	75/50	65,0/51,2	89,3/84,0	serum	Any LC	IIA-IV	miR-21	89.7	44.9	0.632
Zaporozhchenko, 2016 [49]	Russia	18/50	NA/51,2	NA/84,0	serum	ADC	IIA-IV	miR-21	88.2	44.9	0.645
Chen, 2016 [52]	USA	55/53	67,42/60,06	56,4/45,3	plasma	NSCLC	I-II	miR-21	NA	NA	0.701
Shen, 2011 [61]	USA	58/29	67,8/66	65,5/65,5	plasma	NSCLC	I-IV	miR-21	79.31	65.52	0.816
Ma, 2013 [58]	USA	36/38	66,7/64,6	61,1/65,8	plasma	NSCLC	I	miR-21	NA	NA	0.79
Zhu, 2016 [15]	China	112/40	58,5/57,9	53,6/55,0	serum	NSCLC	0-IIIB	miR-210	33.9	100	0.616
Li, 2013 [41]	China	60/30	53,9/57,0	70,0/50,0	serum	NSCLC	I-IV	miR-210	78.7	74	0.775
Shen, 2011 [61]	USA	58/29	67,8/66	65,5/65,5	plasma	NSCLC	I-IV	miR-210	74.14	68.97	0.746
Wang, 2015 [30]	China	63/63	61,9/59,7	77,8/58,7	serum	NSCLC	I-IV	miR-214	NA	NA	0.778
Wang, 2015 [30]	USA	108/48	67,2/58,5	48,1/41,7	serum	NSCLC	I-IV	miR-214	NA	NA	0.871
Wang, 2015 [29]	China	94/111	NA/59,8	NA/52,3	serum	NSCLC	IA-IIB	miR-25	83.3	75	0.818
Wang, 2015 [30]	China	63/63	61,9/59,7	77,8/58,7	serum	NSCLC	I-IV	miR-25	NA	NA	0.835
Zaporozhchenko, 2016 [49]	Russia	75/50	65,0/51,2	89,3/84,0	serum	Any LC	IIA-IV	miR-25	56.2	84	0.664
Zaporozhchenko, 2016 [49]	Russia	53/50	NA/51,2	NA/84,0	serum	SCC	IIA-IV	miR-25	68	84	0.808
Wang, 2015 [30]	USA	108/48	67,2/58,5	48,1/41,7	serum	NSCLC	I-IV	miR-25	NA	NA	0.696
Zhu, 2014 [35]	China	70/48	59/NA	80,0/NA	serum	NSCLC	I-IV	miR-429	54.3	81.2	0.713
Halvorsen, 2016 [51]	Norway	100/58	62,6/57,6	72,0/58,6	serum	NSCLC	I-IV	miR-429	NA	NA	0.7902
Wang, 2015 [30]	China	63/63	61,9/59,7	77,8/58,7	serum	NSCLC	I-IV	miR-483-5p	NA	NA	0.663
Wang, 2015 [30]	USA	108/48	67,2/58,5	48,1/41,7	serum	NSCLC	I-IV	miR-483-5p	NA	NA	0.932
Li, 2015 [31]	China	11/11	59/55	63,6/54,5	plasma	NSCLC	I-IIIA	miR-486	90.9	81.8	0.926
Shen, 2011 [61]	USA	58/29	67,8/66	65,5/65,5	plasma	NSCLC	I-IV	miR-486	84.48	68.97	0.878
Wang, 2015 [30]	China	63/63	61,9/59,7	77,8/58,7	serum	NSCLC	I-IV	miR-7	NA	NA	0.806
Wang, 2015 [30]	USA	108/48	67,2/58,5	48,1/41,7	serum	NSCLC	I-IV	miR-7	NA	NA	0.964
East Asian studies: with gray shadow; Western studies: without gray shadow
Abbreviations: SEN: sensitivity; SPE: specificity; AUC: area under the curve; LC: lung cancer; NSCLC: non-small cell lung cancer; ADC: adenocarcinoma; SCC: squamous cell carcinoma; NA: not available.

## Sheet: Table S5
Table S5: Protocols of blood miRNA detection
Ref.	Specimen	Centrifugation	Extraction	Normalization
1	serum	1000g for 10min, 16000g for 10min	TRIzol Reagent	U6 snRNA
2	serum	NA	TRIzol LS isolation kit	GAPDH
3	plasma	NA	mirVana PARIS Kit	cel-miR-39
4	serum	3000rpm for 10min	mirVana miRNA Isolation Kit	U6 snRNA
5	serum	3000g for 5min	miRNeasy Mini Kit	cel-miR-39
7	serum	1500rpm for 10min, 12000rpm for 2min	mirVana PARIS Kit	cel-miR-39
11	serum	2800g for 10min	mirVana PARIS Kit	U6 snRNA
6	plasma	350g for 10min, 20000g for 10min	mirVana PARIS Kit	cel-miR-39
8	plasma	1200rpm for 10min, 12000rpm for 10min	mirVana PARIS Kit	cel-miR-39
9	plasma	NA	miRcute microRNA isolation kit	cel-miR-39
10	serum	500g for 10min, 10000g for 30min	miRcute microRNA isolation kit	miR-16
12	serum	14000rpm for 15min	miRNeasy mini kit	miR-16
13	serum	NA	mirVana PARIS Kit	absolute concentration
14	exosome	12000g for 30min, 110000g for 2h, exosome isolation [12000g, 110000g for 2h]	mirVana miRNA Isolation Kit	cel-miR-39
15	serum	1500g for 10min	mirVana PARIS kit	U6 snRNA
16	plasma	1500rpm for 30min, 3000rpm for 5min, 4500rpm for 5min	mirVana PARIS kit	cel-miR-39
17	serum	1000g for 15min	mirVana miRNA Isolation Kit	cel-miR-39
18	serum	NA	mirVana PARIS kit	miR-21, miR-223, and miR-342-3p
19	serum	NA	RNA extraction kit	miR16
20	plasma	1500rpm for 10min, 12000rpm for 2min	miRVana PARIS Kit	cel-miR-39
21	serum	low speed, 16000g for 10min	TRIzol LS Reagent	miR-16
22	plasma	1300rpm for 20min	mirVana miRNA Isolation Kit	cel-miR-39
23	serum	3000rpm for 15min	miRNeasy kit	a series of synthetic miRNA oligonucleotides
24	serum	4000rpm for 10min	miRNA ABC Purification Kit	ath-miR-159a
25	serum	NA	Trizol method	U6 snRNA
26	serum	3000rpm for 10min, 12000rpm for 5min	mirVana PARIS Kit	U6 snRNA
27	plasma	3000rpm for 10min	NA	miRNA-16
28	serum	3500g for 5min	miRNA isolation Kit	cel-miR-39
29	serum	3000rpm for 15min	mirVana miRNA Isolation Kit	cel-miR-39
30	plasma	3000rpm for 10min	miRNeasy Mini Kit	miR-192, miR-16
31	plasma	1000g for 30min	miRNeasy mini kit	cel-miR-39
32	plasma	3000rpm for 20min, 12000rpm for 10	miRNeasy mini kit	U6 snRNA
33	plasma	NA	TRI Reagent	U6 snRNA
34	serum	NA	TRIzol	U6 snRNA, U48 snRNA
35	serum	NA	mirVana PARIS kit	U6 snRNA, U48 snRNA
36	serum	10000rpm for 10min	miRNeasy mini kit	cel-miR-39
37	serum	1300g for 15min	miRNeasy mini kit	miR-16
38	plasma	2000g for 10min	NA	miR-16
39	serum	2000rpm for 10min	E.Z.N.A. miRNA kit	U6 snRNA
40	plasma	1300g for 10min	NA	U6 snRNA
41	serum	1000g for 10min	miRNeasy mini Kit	miR-16
42	serum	3000rpm for 10min	TRIzol LS Reagent	miR-16
43	serum	10000g for 15min	mirVana PARIS Kit	miR-16
44	serum	800g for 10min, 10000g for 15min	TRIzol LS Reagent	serum volume
45	plasma	2000g for 10min	mirVana PARIS Kit	miR-16
46	plasma	1200g for 10min	mirVana PARIS Kit	miR­16
47	plasma	4000rpm for 10min, 12000rpm for 15min	miRNeasy mini Kit	NA (ratio strategy)
48	plasma	NA	miRNeasy mini Kit	GAPDH
49	plasma	400g for 20min, 800g for 20min, [thaw]3000g for 5min	single-phase phenol-free extraction	miR-16
50	plasma	3000rpm for 10min	miRNeasy serum/plasma kit	U6 snRNA
51	serum	1811g for 10min	miRCURY RNA isolation kit	miR-220, miR-19b, U6 snRNA
52	plasma	4000rpm for 10min, 12000rpm for 15min	miR-Neasy Mini kit	cel-miR-39
53	plasma	2000g for 10min	NucleoSpin miRNA Plasma kit	U6 snRNA, ath-miR-159a
54	serum	1500g for 10min	TRIzol Reagent	let-7d/g/i trio
55	plasma	1200g for 12min	miRNeasy serum and plasma kit	U6 snRNA
56	plasma	1258g	mirVana PARIS kit	U6 snRNA
57	serum	NA	TriReagent	mean CT
58	plasma	1300g for 10min	mirVana PARIS kit	copy numbers
59	serum	NA	mirVana PARIS Kit	ΔCt value matrix
60	serum	NA	Total RNA purification kit	plate regression
61	plasma	1300g for 10min	mirVana miRNA Isolation Kit	miR­16
62	serum	repeatedly centrifuged	mirVana PARIS Kit	miR­16
63	plasma	1258g	mirVana PARISKit	U6 snRNA
64	serum	3000rpm (1000-1300g) for 10min	Trizol LS combined with mirVana Kit	HK normalization, median normalization
